# Supplementary material for: The Role of Curcumin in Preventing Naturally Occurring Leiomyoma in the Galline Model
Source: Pharmaceuticals (Basel). 2024 Dec 21;17(12):1732. doi: 10.3390/ph17121732 (PMC11677480; doi:10.3390/ph17121732)
Supplement: Supplementary file 1 [file pharmaceuticals-17-01732-s001.zip]

Archive with 1 entries (1 files):
- pharmaceuticals-3340811-supplementary.pdf
